# Supplementary material for: The Association between Apparent Temperature and Hospital Admissions for Cardiovascular Disease in Limpopo Province, South Africa
Source: Int J Environ Res Public Health. 2022 Dec 22;20(1):116. doi: 10.3390/ijerph20010116 (PMC9820030; doi:10.3390/ijerph20010116)
Supplement: Supplementary file 1 [file ijerph-20-00116-s001.zip]

Archive with 1 entries (1 files):
- ijerph-2040782-supplementary.pdf
